# Supplementary material for: Prevalence of Forward head posture among car and bike drivers and its relation with neck and cardiopulmonary health parameters- a cross-sectional study
Source: PLoS One. 2024 Aug 8;19(8):e0307016. doi: 10.1371/journal.pone.0307016 (PMC11309429; doi:10.1371/journal.pone.0307016)
Supplement: S1 Data — (XLSX) [file pone.0307016.s002.xlsx]

## Sheet: Car driver
S.No	Driving Experience (in years)	Driving hours weekly	CVA	NDI	CF	CE	CRF	CLF	RR	LR	RHR (bpm)	BP systolic (in mmHg)	BP diastolic (in mmHg)	FVC	FEV1	FEV1/FVC
1	9	25	54	0	47.86	74.25	42.96	47.75	58.82	48.35	73.82	116.12	87.57	4.08	3.28	0.803922
2	19	18	42	25-34	34.88	70.91	45.14	47.45	54.28	58.12	79.83	104.18	73.3	4.42	3.51	0.794118
3	20	14	40	25-34	30.38	84.16	51.76	42.07	54.46	65.15	52.76	118.78	81.37	4.29	4.18	0.974359
4	8	23	52	0	41.84	73.25	42.54	46.86	52.31	53.73	92.31	138.51	69.89	5.75	3.76	0.653913
5	9	22	41	25-34	33.61	75.82	43.97	35.86	62.52	58.22	78.19	127.59	85.09	4.63	2.66	0.574514
6	3	22	54	0	41.98	73.77	41.14	49.36	56.76	65.24	81.87	120.91	85	3.35	2.22	0.662687
7	4	19	55	0	41.61	76.35	44.95	43.96	65.41	50.6	61.54	113.24	80.4	4.15	3.55	0.855422
8	9	23	39	15-24	38.5	78.54	47.66	46.66	63.97	59.08	61.69	111.14	83.36	4.62	2.75	0.595238
9	15	17	39	15-24	49.98	74.99	37.74	44.68	58.28	50.53	78.55	134.44	82.89	5.39	3.82	0.70872
10	6	19	49	0	40.06	82.11	39.4	45.96	63.08	61.15	82.29	128.51	85.22	4.09	3.83	0.93643
11	14	17	53	0	41.95	78.31	48.29	36.74	57.79	50.88	78.69	122.11	75.87	4.53	2.95	0.651214
12	13	15	38	15-24	58.49	77.72	40.38	42.51	62.86	60.88	64.11	113.19	71.97	4.1	2.95	0.719512
13	11	14	39	15-24	53.57	77.55	44.15	42.96	60.13	61.14	64.38	142.44	91.4	5.06	4.35	0.859684
14	15	15	53	0	40.63	79.05	40.9	35.25	52.88	50.92	70.19	124.28	85.97	4.61	3.47	0.752711
15	11	16	48	0	48.62	75.83	45.04	35.45	62.88	53.09	79.48	125.84	84.94	5.74	3.79	0.660279
16	8	17	52	0	40.17	76.99	39.41	45.08	61.12	59.69	73.33	113.59	83.06	5.56	3.29	0.591727
17	20	18	53	0	51.49	78.16	41.24	46.36	64.38	61.78	82.61	119.35	80.86	4.72	3.67	0.777542
18	5	17	39	15-24	47.03	70.17	41.59	36.07	54.37	55.1	72.25	122.67	79.43	3.85	3.27	0.849351
19	22	15	53	0	40.68	72.42	43.86	39.01	53.64	54.99	78.99	125.72	85.44	4.43	3.3	0.744921
20	20	13	48	0	28.91	74.91	44.34	37.57	58.91	53.8	63.27	121.87	81.37	4.02	3.06	0.761194
		CVA: Craniovertebral Angle
		CF: Cervical Flexion
		CE: Cervical Extension
		RR: Right side Rotation
		LR: Left side Rotation
		CRF: Right side flexion
		CLF: Left side flexion
		NDI: Neck Disability Index
		RHR: Resting Heart Rate (bpm)
		BP: Blood Pressure
		FVC: Forced Vital Capacity
		FEV1: Forced Expiratory Volume in the first second

## Sheet: Bike driver
S.No	Driving Experience (in years)	Driving hours weekly	CVA	NDI	CF	CE	CRF	CLF	RR	LR	RHR (bpm)	BP systolic (in mmHg)	BP diastolic (in mmHg)	FVC	FEV1	FEV1/FVC
1	6	22	52	0	38.2558	76.2499	40.4039	52.5081	48.5662	58.9461	78.3939	127.115	87.0448	4.31968	3.24086	0.750254
2	13	15	43	15–24	45.6799	73.1068	44.2433	43.5099	63.4963	66.3409	70.3794	142.509	81.4146	4.07843	3.90359	0.95713
3	11	21	44	15–24	45.0784	77.3671	52.7794	43.3097	54.5219	67.4026	61.2919	126.798	77.7871	5.69199	4.30092	0.75561
4	10	22	51	0	36.8601	74.3779	46.6586	47.818	55.1176	55.9806	80.342	110.744	83.5646	4.7541	2.75436	0.579366
5	19	11	51	0	47.9385	72.4957	51.3158	38.0995	59.0218	65.4484	99.7202	135.652	82.1681	4.87502	2.95889	0.606951
6	5	12	44	25-34	43.5228	74.9962	46.3149	48.3251	60.9634	66.1208	67.8299	120.199	78.9845	4.1066	3.45915	0.842338
7	9	13	53	0	47.2288	77.161	46.9684	54.0054	66.4646	62.0344	73.488	126.786	76.2666	4.37449	3.28071	0.749963
8	12	11	50	0	44.3746	74.5923	55.4204	41.73	53.2564	62.1055	92.9323	139.336	95.7927	4.12803	3.29261	0.797621
9	17	15	52	0	38.201	82.3368	45.032	45.7575	52.3885	69.1729	79.4333	124.065	86.8275	4.46819	2.991	0.669398
10	5	15	51	0	42.011	76.021	47.3393	47.6839	58.7181	61.3088	68.7184	119.654	83.7324	4.85443	4.05093	0.834481
11	5	22	47	25-34	49.2059	75.0106	48.811	46.2926	65.0276	66.8443	80.114	124.411	80.8093	4.43279	3.14646	0.709814
12	19	20	47	25-34	50.1934	75.9475	48.9948	54.0323	69.9085	52.0194	80.586	141.583	94.4414	3.81946	3.52208	0.922141
13	20	14	49	25-34	65.7395	69.2392	43.3074	49.2241	59.6906	69.6381	84.9107	106.678	85.2079	4.80505	2.48237	0.516617
14	7	14	53	0	59.9541	86.1934	41.2783	52.982	66.7276	54.3824	83.1904	111.944	95.0311	5.23383	3.18199	0.607966
15	9	12	47	25-34	40.8394	75.2594	50.1772	42.8074	63.6924	70.2758	76.8802	136.03	82.3439	4.79884	2.87284	0.598652
16	10	18	45	25-34	41.4658	82.7059	58.0802	43.51	66.8616	58.9093	79.1216	155.982	89.6365	4.31394	3.24365	0.751898
17	12	21	46	15–24	65.2381	74.3733	47.8677	46.0146	55.7362	70.6215	80.9546	131.034	79.3529	4.12782	3.08111	0.746426
18	24	19	53	0	58.3097	76.8096	49.9088	46.2207	56.0633	58.6825	85.4601	122.59	85.1313	4.27464	2.90332	0.679196
19	7	22	44	15-24	57.0052	73.4268	45.7418	47.859	64.2831	64.5132	63.2359	128.432	91.5161	3.79638	3.14915	0.829513
20	5	13	44	15-24	41.5619	79.4071	43.3819	40.3705	59.8667	62.4946	75.776	124.173	94.1499	4.2859	3.29009	0.767654
		CVA: Craniovertebral Angle
		CF: Cervical Flexion
		CE: Cervical Extension
		RR: Right side Rotation
		LR: Left side Rotation
		CRF: Right side flexion
		CLF: Left side flexion
		NDI: Neck Disability Index
		RHR: Resting Heart Rate (bpm)
		BP: Blood Pressure
		FVC: Forced Vital Capacity
		FEV1: Forced Expiratory Volume in the first second
